# Supplementary material for: Cytomegalovirus antigenemia in patients with autoimmune and non-autoimmune diseases in Beijing: A 10−year single hospital experience
Source: PLoS One. 2019 Aug 28;14(8):e0221793. doi: 10.1371/journal.pone.0221793 (PMC6713388; doi:10.1371/journal.pone.0221793)
Supplement: S1 File — (XLSX) [file pone.0221793.s001.xlsx]

## Sheet: total
Sex	Age	Clinical Diagnosis	CMV Antigenemia
F	77	Cushing’s syndrome	negative
M	51	Cushing’s syndrome	negative
F	64	Cushing’s syndrome	negative
F	24	Cushing’s syndrome	negative
F	41	Cushing’s syndrome	negative
F	41	Cushing’s syndrome	negative
F	42	Cushing’s syndrome	negative
F	42	Cushing’s syndrome	negative
F	23	Cushing’s syndrome	negative
F	70	Cushing’s syndrome	negative
F	58	Cushing’s syndrome	negative
F	50	Cushing’s syndrome	positive
F	50	Cushing’s syndrome	positive
F	58	Cushing’s syndrome	negative
F	40	Cushing’s syndrome	negative
F	23	Cushing’s syndrome	negative
M	24	Cushing’s syndrome	negative
M	39	Cushing’s syndrome	negative
M	20	Cushing’s syndrome	negative
M	22	Cushing’s syndrome	negative
M	51	Cushing’s syndrome	negative
F	39	Cushing’s syndrome	negative
F	64	Cushing’s syndrome	negative
F	43	Cushing’s syndrome	negative
F	54	Cushing’s syndrome	negative
F	52	Cushing’s syndrome	negative
F	76	Cushing’s syndrome	negative
M	39	Cushing’s syndrome	negative
M	53	Cushing’s syndrome	negative
M	39	Cushing’s syndrome	negative
M	23	Cushing’s syndrome	negative
M	33	Cushing’s syndrome	negative
F	49	Cushing’s syndrome	negative
F	70	Cushing’s syndrome	negative
F	70	Cushing’s syndrome	negative
F	70	Cushing’s syndrome	negative
F	70	Cushing’s syndrome	negative
F	70	Cushing’s syndrome	negative
F	70	Cushing’s syndrome	negative
F	70	Cushing’s syndrome	negative
F	70	Cushing’s syndrome	negative
F	70	Cushing’s syndrome	negative
M	28	Cushing’s syndrome	negative
M	72	Cushing’s syndrome	negative
F	25	Cushing’s syndrome	negative
F	16	Cushing’s syndrome	negative
F	51	Cushing’s syndrome	negative
M	56	Cushing’s syndrome	negative
M	13	Cushing’s syndrome	negative
M	24	Elevated serum liver enzymes	negative
F	68	Elevated serum liver enzymes	negative
M	51	Elevated serum liver enzymes	negative
F	84	Elevated serum liver enzymes	negative
M	81	Elevated serum liver enzymes	negative
M	53	Elevated serum liver enzymes	negative
F	28	Elevated serum liver enzymes	negative
F	3	Elevated serum liver enzymes	negative
F	2	Elevated serum liver enzymes	negative
F	13	Elevated serum liver enzymes	negative
F	1	Elevated serum liver enzymes	negative
F	0.5	Elevated serum liver enzymes	negative
F	13	Elevated serum liver enzymes	negative
F	6	Elevated serum liver enzymes	negative
F	11	Elevated serum liver enzymes	negative
M	1	Elevated serum liver enzymes	negative
M	1	Elevated serum liver enzymes	negative
M	15	Elevated serum liver enzymes	negative
M	7	Elevated serum liver enzymes	negative
M	10	Elevated serum liver enzymes	negative
M	6	Elevated serum liver enzymes	negative
M	5	Elevated serum liver enzymes	negative
M	3	Elevated serum liver enzymes	positive
F	0.33	Elevated serum liver enzymes	negative
F	0.42	Elevated serum liver enzymes	negative
F	0.18	Elevated serum liver enzymes	negative
F	0.21	Elevated serum liver enzymes	negative
F	0.5	Elevated serum liver enzymes	negative
F	0.16	Elevated serum liver enzymes	negative
F	7	Elevated serum liver enzymes	negative
F	5	Elevated serum liver enzymes	negative
F	3	Elevated serum liver enzymes	negative
F	0.92	Elevated serum liver enzymes	negative
M	0.21	Elevated serum liver enzymes	negative
M	3	Elevated serum liver enzymes	negative
M	0.33	Elevated serum liver enzymes	negative
M	22	Elevated serum liver enzymes	negative
M	1	Elevated serum liver enzymes	negative
M	0.833	Elevated serum liver enzymes	negative
M	0.33	Elevated serum liver enzymes	negative
M	3	Elevated serum liver enzymes	negative
M	10	Elevated serum liver enzymes	negative
M	0.18	Elevated serum liver enzymes	negative
M	0.33	Elevated serum liver enzymes	negative
F	28	Elevated serum liver enzymes	positive
F	36	Elevated serum liver enzymes	negative
F	50	Elevated serum liver enzymes	negative
F	61	Elevated serum liver enzymes	negative
F	57	Elevated serum liver enzymes	negative
F	35	Elevated serum liver enzymes	negative
F	41	Elevated serum liver enzymes	negative
F	41	Elevated serum liver enzymes	negative
F	67	Elevated serum liver enzymes	negative
F	53	Elevated serum liver enzymes	negative
F	26	Elevated serum liver enzymes	negative
M	28	Elevated serum liver enzymes	negative
M	26	Elevated serum liver enzymes	negative
M	23	Elevated serum liver enzymes	negative
M	61	Elevated serum liver enzymes	positive
M	32	Elevated serum liver enzymes	negative
F	24	Elevated serum liver enzymes	negative
F	33	Elevated serum liver enzymes	negative
F	53	Elevated serum liver enzymes	negative
F	0.33	Elevated serum liver enzymes	negative
F	0.58	Elevated serum liver enzymes	negative
F	62	Elevated serum liver enzymes	negative
F	53	Elevated serum liver enzymes	negative
F	68	Elevated serum liver enzymes	negative
F	52	Elevated serum liver enzymes	negative
F	31	Elevated serum liver enzymes	negative
F	44	Elevated serum liver enzymes	negative
F	28	Elevated serum liver enzymes	negative
F	30	Elevated serum liver enzymes	negative
F	38	Elevated serum liver enzymes	negative
F	29	Elevated serum liver enzymes	negative
F	56	Elevated serum liver enzymes	negative
F	57	Elevated serum liver enzymes	negative
F	25	Elevated serum liver enzymes	negative
F	35	Elevated serum liver enzymes	negative
F	32	Elevated serum liver enzymes	negative
M	19	Elevated serum liver enzymes	negative
M	61	Elevated serum liver enzymes	negative
M	25	Elevated serum liver enzymes	negative
M	28	Elevated serum liver enzymes	negative
M	15	Elevated serum liver enzymes	negative
M	29	Elevated serum liver enzymes	negative
M	20	Elevated serum liver enzymes	negative
M	56	Elevated serum liver enzymes	negative
M	44	Elevated serum liver enzymes	negative
M	33	Elevated serum liver enzymes	negative
M	34	Elevated serum liver enzymes	negative
M	88	Elevated serum liver enzymes	negative
M	16	Elevated serum liver enzymes	negative
M	33	Elevated serum liver enzymes	negative
M	44	Elevated serum liver enzymes	negative
M	38	Elevated serum liver enzymes	negative
M	33	Elevated serum liver enzymes	negative
F	48	Elevated serum liver enzymes	negative
F	17	Elevated serum liver enzymes	negative
F	24	Elevated serum liver enzymes	negative
F	24	Elevated serum liver enzymes	negative
F	21	Elevated serum liver enzymes	negative
F	59	Elevated serum liver enzymes	negative
F	59	Elevated serum liver enzymes	negative
F	58	Elevated serum liver enzymes	negative
F	59	Elevated serum liver enzymes	negative
F	43	Elevated serum liver enzymes	negative
F	48	Elevated serum liver enzymes	negative
F	58	Elevated serum liver enzymes	negative
M	30	Elevated serum liver enzymes	negative
M	53	Elevated serum liver enzymes	negative
M	64	Elevated serum liver enzymes	negative
M	58	Elevated serum liver enzymes	negative
M	28	Elevated serum liver enzymes	negative
M	22	Elevated serum liver enzymes	negative
M	67	Elevated serum liver enzymes	negative
M	64	Elevated serum liver enzymes	negative
M	74	Elevated serum liver enzymes	negative
F	33	Elevated serum liver enzymes	negative
F	37	Elevated serum liver enzymes	negative
F	34	Elevated serum liver enzymes	negative
F	63	Elevated serum liver enzymes	negative
F	49	Elevated serum liver enzymes	negative
M	67	Elevated serum liver enzymes	positive
F	44	Elevated serum liver enzymes	negative
M	36	Elevated serum liver enzymes	negative
M	47	Elevated serum liver enzymes	negative
F	20	Elevated serum liver enzymes	negative
F	38	Elevated serum liver enzymes	negative
F	21	Elevated serum liver enzymes	negative
F	48	Elevated serum liver enzymes	negative
F	58	Elevated serum liver enzymes	negative
M	58	Elevated serum liver enzymes	negative
M	20	Elevated serum liver enzymes	negative
M	28	Elevated serum liver enzymes	negative
M	21	Elevated serum liver enzymes	negative
M	15	Elevated serum liver enzymes	negative
M	26	Elevated serum liver enzymes	negative
M	33	Elevated serum liver enzymes	negative
M	32	Elevated serum liver enzymes	negative
M	70	Elevated serum liver enzymes	positive
M	70	Elevated serum liver enzymes	negative
M	18	Elevated serum liver enzymes	negative
F	59	Elevated serum liver enzymes	negative
F	49	Elevated serum liver enzymes	negative
F	79	Elevated serum liver enzymes	negative
F	58	Elevated serum liver enzymes	negative
F	48	Elevated serum liver enzymes	negative
M	19	Elevated serum liver enzymes	negative
M	64	Elevated serum liver enzymes	negative
M	44	Elevated serum liver enzymes	negative
M	17	Elevated serum liver enzymes	negative
M	67	Elevated serum liver enzymes	negative
M	41	Elevated serum liver enzymes	negative
M	79	Elevated serum liver enzymes	negative
M	28	Elevated serum liver enzymes	negative
M	28	Elevated serum liver enzymes	negative
M	35	Elevated serum liver enzymes	negative
M	35	Elevated serum liver enzymes	negative
M	22	Elevated serum liver enzymes	negative
F	45	Elevated serum liver enzymes	negative
F	76	Elevated serum liver enzymes	negative
F	39	Elevated serum liver enzymes	negative
F	50	Elevated serum liver enzymes	negative
F	22	Elevated serum liver enzymes	negative
F	58	Elevated serum liver enzymes	negative
F	57	Elevated serum liver enzymes	negative
F	24	Elevated serum liver enzymes	positive
F	27	Elevated serum liver enzymes	negative
F	24	Elevated serum liver enzymes	negative
F	27	Elevated serum liver enzymes	negative
F	33	Elevated serum liver enzymes	negative
F	61	Elevated serum liver enzymes	negative
F	15	Elevated serum liver enzymes	negative
F	22	Elevated serum liver enzymes	negative
F	63	Elevated serum liver enzymes	negative
F	45	Elevated serum liver enzymes	negative
F	62	Elevated serum liver enzymes	negative
F	24	Elevated serum liver enzymes	negative
M	32	Elevated serum liver enzymes	negative
M	25	Elevated serum liver enzymes	negative
M	20	Elevated serum liver enzymes	negative
M	37	Elevated serum liver enzymes	positive
M	38	Elevated serum liver enzymes	negative
M	59	Elevated serum liver enzymes	negative
M	31	Elevated serum liver enzymes	negative
M	27	Elevated serum liver enzymes	negative
F	22	Elevated serum liver enzymes	negative
F	79	Elevated serum liver enzymes	negative
M	55	Elevated serum liver enzymes	negative
M	64	Elevated serum liver enzymes	negative
M	23	Elevated serum liver enzymes	negative
F	26	Elevated serum liver enzymes	negative
F	34	Elevated serum liver enzymes	negative
F	29	Elevated serum liver enzymes	negative
M	53	Elevated serum liver enzymes	negative
F	30	Elevated serum liver enzymes	negative
M	31	Elevated serum liver enzymes	negative
F	84	Elevated serum liver enzymes	negative
F	84	Elevated serum liver enzymes	negative
F	75	Elevated serum liver enzymes	negative
F	66	Elevated serum liver enzymes	negative
F	42	Elevated serum liver enzymes	positive
F	32	Elevated serum liver enzymes	negative
F	55	Elevated serum liver enzymes	negative
F	25	Elevated serum liver enzymes	negative
F	47	Elevated serum liver enzymes	negative
F	25	Elevated serum liver enzymes	negative
M	18	Elevated serum liver enzymes	negative
M	13	Elevated serum liver enzymes	negative
M	37	Elevated serum liver enzymes	negative
F	46	Elevated serum liver enzymes	negative
F	40	Elevated serum liver enzymes	negative
M	67	Elevated serum liver enzymes	negative
F	49	Elevated serum liver enzymes	negative
F	49	Elevated serum liver enzymes	negative
M	53	Elevated serum liver enzymes	negative
M	53	Elevated serum liver enzymes	negative
M	60	Elevated serum liver enzymes	negative
F	32	Elevated serum liver enzymes	negative
F	36	Elevated serum liver enzymes	negative
F	16	Elevated serum liver enzymes	negative
M	58	Elevated serum liver enzymes	negative
F	69	Elevated serum liver enzymes	negative
F	19	Elevated serum liver enzymes	negative
F	40	Elevated serum liver enzymes	negative
F	20	Elevated serum liver enzymes	positive
M	33	Elevated serum liver enzymes	negative
M	36	Elevated serum liver enzymes	negative
M	34	Elevated serum liver enzymes	negative
F	42	Elevated serum liver enzymes	negative
F	54	Elevated serum liver enzymes	negative
F	53	Elevated serum liver enzymes	negative
F	57	Elevated serum liver enzymes	negative
F	22	Elevated serum liver enzymes	negative
F	29	Elevated serum liver enzymes	negative
F	15	Elevated serum liver enzymes	negative
F	15	Elevated serum liver enzymes	negative
M	38	Elevated serum liver enzymes	positive
M	79	Elevated serum liver enzymes	negative
M	73	Elevated serum liver enzymes	negative
M	33	Elevated serum liver enzymes	negative
M	28	Elevated serum liver enzymes	negative
M	56	Elevated serum liver enzymes	negative
M	15	Elevated serum liver enzymes	negative
M	30	Elevated serum liver enzymes	negative
F	30	Elevated serum liver enzymes	negative
F	0.5	Elevated serum liver enzymes	negative
F	0.42	Elevated serum liver enzymes	negative
M	2	Elevated serum liver enzymes	negative
M	1	Elevated serum liver enzymes	negative
M	12	Elevated serum liver enzymes	negative
M	3	Elevated serum liver enzymes	negative
F	55	Elevated serum liver enzymes	negative
F	53	Elevated serum liver enzymes	negative
F	32	Elevated serum liver enzymes	negative
F	62	Elevated serum liver enzymes	negative
M	30	Elevated serum liver enzymes	negative
M	38	Elevated serum liver enzymes	negative
M	29	Elevated serum liver enzymes	negative
M	16	Elevated serum liver enzymes	negative
M	27	Elevated serum liver enzymes	negative
F	61	Elevated serum liver enzymes	positive
F	78	Elevated serum liver enzymes	negative
F	53	Elevated serum liver enzymes	negative
M	43	Elevated serum liver enzymes	negative
F	41	Elevated serum liver enzymes	negative
F	53	Elevated serum liver enzymes	negative
F	49	Elevated serum liver enzymes	negative
F	71	Elevated serum liver enzymes	negative
F	29	Elevated serum liver enzymes	negative
M	34	Elevated serum liver enzymes	negative
M	33	Elevated serum liver enzymes	negative
M	44	Elevated serum liver enzymes	negative
M	47	Elevated serum liver enzymes	negative
M	75	Elevated serum liver enzymes	negative
F	53	Elevated serum liver enzymes	negative
F	63	Elevated serum liver enzymes	negative
F	63	Elevated serum liver enzymes	negative
F	57	Elevated serum liver enzymes	negative
F	42	Elevated serum liver enzymes	negative
F	46	Elevated serum liver enzymes	negative
F	41	Elevated serum liver enzymes	negative
F	41	Elevated serum liver enzymes	negative
F	56	Elevated serum liver enzymes	negative
F	31	Elevated serum liver enzymes	negative
F	34	Elevated serum liver enzymes	negative
M	89	Elevated serum liver enzymes	negative
M	42	Elevated serum liver enzymes	negative
M	65	Elevated serum liver enzymes	negative
M	69	Elevated serum liver enzymes	negative
M	38	Elevated serum liver enzymes	negative
M	45	Elevated serum liver enzymes	positive
F	45	Elevated serum liver enzymes	negative
F	36	Elevated serum liver enzymes	negative
F	38	Elevated serum liver enzymes	negative
F	46	Elevated serum liver enzymes	negative
F	28	Elevated serum liver enzymes	negative
F	55	Elevated serum liver enzymes	negative
F	49	Elevated serum liver enzymes	negative
F	28	Elevated serum liver enzymes	negative
F	55	Elevated serum liver enzymes	negative
F	41	Elevated serum liver enzymes	negative
F	30	Elevated serum liver enzymes	negative
F	56	Elevated serum liver enzymes	negative
F	17	Elevated serum liver enzymes	negative
F	31	Elevated serum liver enzymes	negative
F	60	Elevated serum liver enzymes	negative
F	55	Elevated serum liver enzymes	negative
F	33	Elevated serum liver enzymes	negative
M	52	Elevated serum liver enzymes	negative
M	45	Elevated serum liver enzymes	negative
M	46	Elevated serum liver enzymes	negative
M	22	Elevated serum liver enzymes	negative
M	75	Elevated serum liver enzymes	negative
M	17	Elevated serum liver enzymes	negative
M	36	Elevated serum liver enzymes	negative
M	51	Elevated serum liver enzymes	negative
M	49	Elevated serum liver enzymes	negative
M	43	Elevated serum liver enzymes	negative
M	55	Elevated serum liver enzymes	negative
F	28	Elevated serum liver enzymes	negative
F	69	Elevated serum liver enzymes	negative
F	63	Elevated serum liver enzymes	negative
F	35	Elevated serum liver enzymes	negative
F	42	Elevated serum liver enzymes	negative
F	48	Elevated serum liver enzymes	negative
F	65	Elevated serum liver enzymes	negative
F	51	Elevated serum liver enzymes	negative
F	38	Elevated serum liver enzymes	negative
F	24	Elevated serum liver enzymes	negative
F	59	Elevated serum liver enzymes	positive
F	47	Elevated serum liver enzymes	negative
F	66	Elevated serum liver enzymes	positive
F	63	Elevated serum liver enzymes	positive
F	63	Elevated serum liver enzymes	positive
F	70	Elevated serum liver enzymes	negative
M	51	Elevated serum liver enzymes	negative
M	22	Elevated serum liver enzymes	negative
M	47	Elevated serum liver enzymes	negative
M	46	Elevated serum liver enzymes	negative
M	75	Elevated serum liver enzymes	negative
M	41	Elevated serum liver enzymes	negative
M	67	Elevated serum liver enzymes	negative
M	53	Elevated serum liver enzymes	negative
M	42	Elevated serum liver enzymes	negative
M	49	Elevated serum liver enzymes	negative
M	42	Elevated serum liver enzymes	negative
M	45	Elevated serum liver enzymes	negative
F	27	Elevated serum liver enzymes	negative
M	47	Elevated serum liver enzymes	negative
F	35	Elevated serum liver enzymes	negative
M	55	Elevated serum liver enzymes	negative
M	27	Elevated serum liver enzymes	negative
F	50	Elevated serum liver enzymes	negative
M	9	Elevated serum liver enzymes	negative
M	41	Elevated serum liver enzymes	negative
M	55	Elevated serum liver enzymes	negative
M	76	Elevated serum liver enzymes	negative
F	59	Elevated serum liver enzymes	negative
F	59	Elevated serum liver enzymes	negative
F	81	FUO	negative
F	65	FUO	negative
F	50	FUO	negative
F	60	FUO	negative
F	52	FUO	negative
F	65	FUO	negative
F	65	FUO	negative
F	65	FUO	negative
F	88	FUO	negative
F	28	FUO	negative
F	36	FUO	negative
F	39	FUO	negative
F	72	FUO	negative
F	78	FUO	negative
F	44	FUO	negative
F	17	FUO	negative
F	59	FUO	negative
F	63	FUO	negative
F	60	FUO	negative
F	48	FUO	negative
F	75	FUO	negative
M	79	FUO	positive
M	79	FUO	positive
M	79	FUO	positive
M	21	FUO	negative
M	56	FUO	negative
M	71	FUO	negative
M	52	FUO	negative
M	49	FUO	negative
M	50	FUO	negative
M	53	FUO	negative
M	55	FUO	negative
M	54	FUO	negative
M	49	FUO	negative
M	49	FUO	negative
M	66	FUO	negative
M	66	FUO	negative
M	47	FUO	negative
M	47	FUO	negative
M	46	FUO	negative
M	70	FUO	negative
M	26	FUO	negative
M	91	FUO	negative
F	37	FUO	negative
F	66	FUO	negative
F	46	FUO	negative
F	16	FUO	negative
F	29	FUO	negative
F	69	FUO	negative
F	64	FUO	negative
F	38	FUO	negative
F	71	FUO	negative
F	49	FUO	negative
F	36	FUO	negative
F	33	FUO	negative
M	91	FUO	negative
M	82	FUO	negative
M	91	FUO	negative
M	82	FUO	negative
M	67	FUO	negative
M	65	FUO	negative
M	78	FUO	negative
M	53	FUO	negative
M	76	FUO	negative
M	65	FUO	negative
M	26	FUO	negative
M	78	FUO	negative
M	34	FUO	negative
M	34	FUO	negative
M	34	FUO	negative
M	65	FUO	negative
M	65	FUO	negative
F	65	FUO	negative
F	63	FUO	negative
M	85	FUO	negative
F	34	FUO	negative
M	56	FUO	negative
F	34	FUO	negative
F	7	FUO	positive
F	7	FUO	positive
F	14	FUO	negative
F	7	FUO	negative
F	12	FUO	negative
F	6	FUO	negative
F	12	FUO	negative
F	1	FUO	negative
F	13	FUO	negative
F	1	FUO	negative
F	9	FUO	negative
F	7	FUO	negative
F	11	FUO	negative
F	5	FUO	negative
F	3	FUO	negative
F	8	FUO	negative
F	8	FUO	negative
F	10	FUO	negative
F	12	FUO	negative
F	14	FUO	negative
F	13	FUO	negative
F	13	FUO	negative
F	12	FUO	negative
F	1	FUO	negative
F	6	FUO	negative
F	13	FUO	negative
F	10	FUO	negative
F	14	FUO	negative
F	15	FUO	negative
F	15	FUO	negative
F	13	FUO	negative
F	4	FUO	negative
F	9	FUO	negative
F	9	FUO	negative
F	5	FUO	negative
F	12	FUO	negative
F	11	FUO	negative
F	15	FUO	negative
F	9	FUO	negative
F	5	FUO	negative
F	8	FUO	negative
F	6	FUO	negative
F	5	FUO	negative
F	11	FUO	negative
F	13	FUO	negative
F	6	FUO	negative
F	16	FUO	negative
F	11	FUO	negative
F	5	FUO	negative
F	13	FUO	negative
F	11	FUO	negative
F	9	FUO	negative
F	6	FUO	negative
F	6	FUO	negative
F	12	FUO	negative
F	5	FUO	negative
F	14	FUO	negative
F	14	FUO	negative
F	7	FUO	negative
F	12	FUO	negative
F	10	FUO	negative
F	5	FUO	negative
F	9	FUO	negative
F	13	FUO	negative
F	12	FUO	negative
F	16	FUO	negative
F	2	FUO	negative
F	1	FUO	negative
F	5	FUO	negative
F	9	FUO	negative
F	2	FUO	negative
F	1.25	FUO	negative
M	1	FUO	negative
M	4	FUO	negative
M	0.75	FUO	negative
M	12	FUO	negative
M	3	FUO	negative
M	3	FUO	negative
M	0.92	FUO	negative
M	1	FUO	negative
M	16	FUO	negative
M	0.67	FUO	negative
M	13	FUO	negative
M	5	FUO	negative
M	4	FUO	negative
M	2	FUO	negative
M	8	FUO	negative
M	1	FUO	negative
M	2	FUO	negative
M	17	FUO	negative
M	7	FUO	negative
M	12	FUO	negative
M	7	FUO	negative
M	11	FUO	negative
M	11	FUO	negative
M	2	FUO	negative
M	5	FUO	negative
M	13	FUO	negative
M	11	FUO	negative
M	11	FUO	negative
M	4	FUO	negative
M	13	FUO	negative
M	11	FUO	negative
M	11	FUO	negative
M	9	FUO	negative
M	8	FUO	negative
M	11	FUO	negative
M	10	FUO	negative
M	8	FUO	negative
M	9	FUO	negative
M	13	FUO	negative
M	6	FUO	negative
M	4	FUO	negative
M	8	FUO	negative
M	12	FUO	negative
M	3	FUO	negative
M	4	FUO	negative
M	5	FUO	negative
M	9	FUO	negative
M	10	FUO	negative
M	10	FUO	negative
M	13	FUO	negative
M	2	FUO	negative
M	10	FUO	negative
M	13	FUO	negative
M	5	FUO	negative
M	9	FUO	negative
M	10	FUO	negative
M	2	FUO	negative
M	9	FUO	negative
M	14	FUO	negative
M	1	FUO	negative
M	11	FUO	negative
M	13	FUO	negative
M	11	FUO	negative
M	15	FUO	negative
M	6	FUO	negative
M	1	FUO	negative
M	10	FUO	negative
M	11	FUO	negative
M	14	FUO	negative
M	14	FUO	negative
M	8	FUO	negative
M	6	FUO	negative
M	1	FUO	negative
M	1	FUO	negative
M	15	FUO	negative
M	14	FUO	negative
M	2	FUO	negative
M	14	FUO	negative
M	7	FUO	negative
M	6	FUO	negative
M	0.75	FUO	negative
M	7	FUO	negative
M	0.92	FUO	negative
F	11	FUO	positive
F	12	FUO	negative
F	13	FUO	negative
F	14	FUO	negative
F	14	FUO	negative
F	8	FUO	negative
F	11	FUO	negative
F	12	FUO	negative
M	1	FUO	negative
M	9	FUO	negative
M	0.833	FUO	negative
M	15	FUO	negative
M	10	FUO	negative
M	10	FUO	negative
M	11	FUO	negative
M	11	FUO	negative
F	80	FUO	negative
F	24	FUO	positive
F	27	FUO	positive
F	34	FUO	positive
F	46	FUO	positive
F	28	FUO	positive
F	16	FUO	negative
F	58	FUO	negative
F	46	FUO	negative
F	55	FUO	negative
F	57	FUO	negative
F	30	FUO	negative
F	40	FUO	negative
F	28	FUO	negative
F	41	FUO	negative
F	36	FUO	negative
F	48	FUO	negative
F	36	FUO	negative
F	33	FUO	negative
F	53	FUO	negative
F	30	FUO	negative
F	17	FUO	negative
F	46	FUO	negative
F	15	FUO	negative
F	16	FUO	negative
F	20	FUO	negative
F	33	FUO	negative
F	53	FUO	negative
F	15	FUO	negative
F	35	FUO	negative
F	22	FUO	negative
F	36	FUO	negative
F	17	FUO	negative
F	16	FUO	negative
F	19	FUO	negative
F	45	FUO	negative
F	54	FUO	negative
F	30	FUO	negative
F	35	FUO	negative
F	68	FUO	negative
F	59	FUO	negative
F	30	FUO	negative
F	39	FUO	negative
F	15	FUO	negative
F	20	FUO	negative
F	26	FUO	negative
F	39	FUO	negative
F	27	FUO	negative
F	71	FUO	negative
F	22	FUO	negative
F	35	FUO	negative
F	22	FUO	negative
F	42	FUO	negative
F	26	FUO	negative
F	63	FUO	negative
F	28	FUO	negative
F	18	FUO	negative
F	26	FUO	negative
F	30	FUO	negative
F	52	FUO	negative
F	44	FUO	negative
F	25	FUO	negative
F	59	FUO	negative
F	16	FUO	negative
F	33	FUO	negative
F	38	FUO	negative
F	32	FUO	negative
F	55	FUO	negative
F	28	FUO	negative
F	56	FUO	negative
F	32	FUO	negative
F	31	FUO	negative
F	31	FUO	negative
F	54	FUO	negative
F	20	FUO	negative
F	33	FUO	negative
F	13	FUO	negative
F	40	FUO	negative
F	71	FUO	negative
F	60	FUO	negative
F	20	FUO	negative
F	33	FUO	negative
F	24	FUO	negative
F	54	FUO	negative
F	30	FUO	negative
F	15	FUO	negative
F	45	FUO	negative
F	33	FUO	negative
F	25	FUO	negative
F	62	FUO	negative
F	29	FUO	negative
F	28	FUO	negative
F	39	FUO	negative
F	33	FUO	negative
F	19	FUO	negative
F	20	FUO	negative
F	29	FUO	negative
F	28	FUO	negative
F	4	FUO	negative
F	30	FUO	negative
F	45	FUO	negative
F	29	FUO	negative
F	46	FUO	negative
F	20	FUO	negative
F	21	FUO	negative
F	81	FUO	negative
F	53	FUO	negative
F	25	FUO	negative
F	14	FUO	negative
F	36	FUO	negative
F	34	FUO	negative
F	15	FUO	negative
F	26	FUO	negative
F	49	FUO	negative
F	61	FUO	negative
F	18	FUO	negative
F	27	FUO	negative
F	24	FUO	negative
F	16	FUO	negative
F	32	FUO	negative
F	34	FUO	negative
F	76	FUO	negative
F	23	FUO	negative
F	26	FUO	negative
F	17	FUO	negative
F	43	FUO	negative
F	25	FUO	negative
F	64	FUO	negative
F	37	FUO	negative
F	17	FUO	negative
F	29	FUO	negative
F	48	FUO	negative
F	41	FUO	negative
F	14	FUO	negative
F	67	FUO	negative
F	58	FUO	negative
F	22	FUO	negative
F	31	FUO	negative
F	25	FUO	negative
F	20	FUO	negative
F	26	FUO	negative
F	20	FUO	negative
F	40	FUO	negative
F	29	FUO	negative
F	23	FUO	negative
F	56	FUO	negative
F	29	FUO	negative
F	24	FUO	negative
F	16	FUO	negative
F	46	FUO	negative
F	17	FUO	negative
F	45	FUO	negative
F	21	FUO	negative
F	58	FUO	negative
F	37	FUO	negative
F	67	FUO	negative
F	29	FUO	negative
F	36	FUO	negative
F	38	FUO	negative
F	35	FUO	negative
F	58	FUO	positive
F	44	FUO	negative
F	33	FUO	negative
F	46	FUO	negative
F	55	FUO	negative
F	21	FUO	negative
M	30	FUO	positive
M	37	FUO	positive
M	20	FUO	positive
M	33	FUO	positive
M	35	FUO	positive
M	74	FUO	negative
M	68	FUO	negative
M	48	FUO	negative
M	40	FUO	negative
M	59	FUO	negative
M	51	FUO	negative
M	30	FUO	negative
M	69	FUO	negative
M	46	FUO	negative
M	47	FUO	negative
M	53	FUO	negative
M	22	FUO	negative
M	51	FUO	negative
M	22	FUO	negative
M	22	FUO	negative
M	22	FUO	negative
M	30	FUO	negative
M	36	FUO	negative
M	22	FUO	negative
M	57	FUO	negative
M	22	FUO	negative
M	29	FUO	negative
M	40	FUO	negative
M	57	FUO	negative
M	29	FUO	negative
M	13	FUO	negative
M	20	FUO	negative
M	58	FUO	negative
M	31	FUO	negative
M	51	FUO	negative
M	77	FUO	negative
M	23	FUO	negative
M	73	FUO	negative
M	27	FUO	negative
M	24	FUO	negative
M	42	FUO	negative
M	14	FUO	negative
M	17	FUO	negative
M	35	FUO	negative
M	29	FUO	negative
M	37	FUO	negative
M	31	FUO	negative
M	50	FUO	negative
M	16	FUO	negative
M	42	FUO	negative
M	43	FUO	negative
M	18	FUO	negative
M	63	FUO	negative
M	19	FUO	negative
M	49	FUO	negative
M	27	FUO	negative
M	18	FUO	negative
M	49	FUO	negative
M	55	FUO	negative
M	30	FUO	negative
M	26	FUO	negative
M	49	FUO	negative
M	62	FUO	negative
M	28	FUO	negative
M	33	FUO	negative
M	26	FUO	negative
M	17	FUO	negative
M	31	FUO	negative
M	23	FUO	negative
M	47	FUO	negative
M	26	FUO	negative
M	43	FUO	negative
M	16	FUO	negative
M	32	FUO	negative
M	23	FUO	negative
M	34	FUO	negative
M	23	FUO	negative
M	35	FUO	negative
M	30	FUO	negative
M	43	FUO	negative
M	30	FUO	negative
M	28	FUO	negative
M	24	FUO	negative
M	29	FUO	negative
M	37	FUO	negative
M	11	FUO	negative
M	47	FUO	negative
M	34	FUO	negative
M	16	FUO	negative
M	55	FUO	negative
M	19	FUO	negative
M	30	FUO	negative
M	35	FUO	negative
M	36	FUO	negative
M	33	FUO	negative
M	51	FUO	negative
M	28	FUO	negative
M	47	FUO	negative
M	18	FUO	negative
M	55	FUO	negative
M	3	FUO	negative
M	59	FUO	negative
M	63	FUO	negative
M	28	FUO	negative
M	34	FUO	negative
M	33	FUO	negative
M	34	FUO	negative
M	15	FUO	negative
M	21	FUO	negative
M	31	FUO	negative
M	33	FUO	negative
M	51	FUO	negative
M	16	FUO	negative
M	66	FUO	negative
M	41	FUO	negative
M	17	FUO	negative
M	63	FUO	negative
M	35	FUO	negative
M	31	FUO	negative
M	67	FUO	negative
M	26	FUO	negative
M	24	FUO	negative
M	17	FUO	negative
M	51	FUO	negative
M	47	FUO	negative
M	16	FUO	negative
M	16	FUO	negative
M	21	FUO	negative
M	35	FUO	negative
M	25	FUO	negative
M	14	FUO	negative
M	32	FUO	negative
M	16	FUO	negative
M	38	FUO	negative
M	48	FUO	negative
M	21	FUO	negative
M	10	FUO	negative
M	28	FUO	negative
M	72	FUO	negative
M	24	FUO	negative
M	70	FUO	negative
M	50	FUO	negative
M	30	FUO	negative
M	22	FUO	negative
M	15	FUO	negative
M	72	FUO	negative
M	22	FUO	negative
F	28	FUO	positive
F	45	FUO	positive
F	19	FUO	negative
F	18	FUO	negative
F	39	FUO	negative
F	46	FUO	negative
F	42	FUO	negative
F	53	FUO	negative
F	28	FUO	negative
F	28	FUO	negative
F	75	FUO	negative
F	52	FUO	negative
F	74	FUO	negative
F	38	FUO	negative
F	28	FUO	negative
F	26	FUO	negative
F	32	FUO	negative
F	18	FUO	negative
F	64	FUO	negative
F	23	FUO	negative
F	27	FUO	negative
F	40	FUO	negative
F	26	FUO	negative
F	75	FUO	negative
F	38	FUO	negative
F	63	FUO	negative
F	33	FUO	negative
F	17	FUO	negative
F	25	FUO	negative
F	30	FUO	negative
F	52	FUO	negative
F	17	FUO	negative
F	32	FUO	negative
F	27	FUO	negative
F	57	FUO	negative
F	24	FUO	negative
F	24	FUO	negative
F	31	FUO	negative
F	54	FUO	negative
F	23	FUO	negative
F	31	FUO	negative
F	37	FUO	negative
F	20	FUO	negative
F	51	FUO	negative
F	23	FUO	negative
F	22	FUO	negative
F	71	FUO	negative
F	37	FUO	negative
F	24	FUO	negative
F	36	FUO	negative
F	74	FUO	negative
F	52	FUO	negative
F	61	FUO	negative
F	43	FUO	negative
F	34	FUO	negative
F	68	FUO	negative
F	60	FUO	negative
F	60	FUO	negative
F	20	FUO	negative
F	17	FUO	negative
F	57	FUO	negative
F	55	FUO	negative
F	43	FUO	negative
F	21	FUO	negative
F	68	FUO	negative
F	59	FUO	negative
F	20	FUO	negative
F	15	FUO	negative
F	58	FUO	negative
F	40	FUO	negative
F	37	FUO	negative
F	33	FUO	negative
F	29	FUO	negative
F	41	FUO	negative
F	37	FUO	negative
F	29	FUO	negative
F	28	FUO	negative
F	46	FUO	negative
F	46	FUO	negative
F	19	FUO	negative
F	21	FUO	negative
F	44	FUO	negative
F	30	FUO	negative
F	29	FUO	negative
F	53	FUO	negative
F	55	FUO	negative
F	54	FUO	negative
F	60	FUO	negative
F	31	FUO	negative
F	38	FUO	negative
F	42	FUO	negative
F	25	FUO	negative
F	28	FUO	negative
F	36	FUO	negative
F	57	FUO	negative
F	22	FUO	negative
F	28	FUO	negative
F	63	FUO	negative
F	28	FUO	negative
F	42	FUO	negative
F	18	FUO	negative
F	31	FUO	negative
F	72	FUO	negative
F	48	FUO	negative
F	66	FUO	negative
F	18	FUO	negative
F	38	FUO	negative
F	66	FUO	negative
F	20	FUO	negative
F	41	FUO	negative
F	41	FUO	negative
F	48	FUO	negative
F	49	FUO	negative
F	16	FUO	negative
F	59	FUO	negative
F	31	FUO	negative
F	27	FUO	negative
F	20	FUO	negative
F	42	FUO	negative
F	45	FUO	negative
F	61	FUO	negative
F	57	FUO	negative
F	18	FUO	negative
F	17	FUO	negative
F	47	FUO	negative
F	47	FUO	negative
F	27	FUO	negative
F	23	FUO	negative
F	41	FUO	negative
F	39	FUO	negative
F	26	FUO	negative
F	35	FUO	negative
F	17	FUO	negative
F	58	FUO	negative
F	61	FUO	negative
F	31	FUO	negative
F	30	FUO	negative
F	30	FUO	negative
F	48	FUO	negative
F	53	FUO	negative
F	29	FUO	negative
F	33	FUO	negative
F	61	FUO	negative
F	61	FUO	negative
F	48	FUO	negative
F	51	FUO	negative
F	22	FUO	negative
F	27	FUO	negative
F	65	FUO	negative
F	32	FUO	negative
F	15	FUO	negative
F	43	FUO	negative
F	27	FUO	negative
F	58	FUO	negative
F	40	FUO	negative
F	27	FUO	negative
F	27	FUO	negative
F	50	FUO	negative
F	50	FUO	negative
F	17	FUO	negative
F	54	FUO	negative
F	23	FUO	negative
F	62	FUO	negative
F	15	FUO	negative
F	54	FUO	negative
F	64	FUO	negative
F	14	FUO	negative
F	60	FUO	negative
F	56	FUO	negative
F	52	FUO	negative
F	18	FUO	negative
F	26	FUO	negative
F	59	FUO	negative
F	54	FUO	negative
F	55	FUO	negative
F	59	FUO	negative
F	48	FUO	negative
F	48	FUO	negative
F	17	FUO	negative
F	72	FUO	negative
F	62	FUO	negative
F	55	FUO	negative
F	63	FUO	negative
F	29	FUO	negative
F	15	FUO	negative
F	41	FUO	negative
F	26	FUO	negative
F	27	FUO	negative
F	55	FUO	negative
F	25	FUO	negative
F	64	FUO	negative
F	26	FUO	negative
F	47	FUO	negative
F	57	FUO	negative
F	39	FUO	negative
F	26	FUO	negative
F	40	FUO	negative
F	32	FUO	negative
F	20	FUO	negative
F	52	FUO	negative
F	62	FUO	negative
F	44	FUO	negative
F	54	FUO	negative
F	52	FUO	negative
F	63	FUO	negative
F	46	FUO	negative
F	55	FUO	negative
F	60	FUO	negative
F	71	FUO	negative
F	53	FUO	negative
F	27	FUO	negative
F	43	FUO	negative
F	55	FUO	negative
F	33	FUO	negative
F	36	FUO	negative
F	24	FUO	negative
F	51	FUO	negative
F	59	FUO	negative
F	71	FUO	negative
F	72	FUO	negative
F	26	FUO	negative
F	57	FUO	negative
F	44	FUO	negative
F	55	FUO	negative
F	82	FUO	negative
F	28	FUO	negative
F	30	FUO	negative
F	51	FUO	negative
F	37	FUO	negative
F	41	FUO	negative
F	61	FUO	negative
F	81	FUO	negative
F	21	FUO	negative
F	37	FUO	negative
F	47	FUO	negative
F	57	FUO	negative
F	54	FUO	negative
F	64	FUO	negative
F	39	FUO	negative
F	59	FUO	negative
F	50	FUO	negative
F	54	FUO	negative
F	53	FUO	negative
F	18	FUO	negative
F	44	FUO	negative
F	30	FUO	negative
F	46	FUO	negative
F	53	FUO	negative
F	25	FUO	negative
F	27	FUO	negative
F	25	FUO	negative
F	18	FUO	negative
F	50	FUO	negative
F	62	FUO	negative
F	71	FUO	negative
F	31	FUO	negative
F	19	FUO	negative
F	14	FUO	negative
F	67	FUO	negative
F	74	FUO	negative
F	42	FUO	negative
F	56	FUO	negative
F	46	FUO	negative
F	17	FUO	negative
F	30	FUO	negative
F	56	FUO	negative
F	65	FUO	negative
F	33	FUO	negative
F	17	FUO	negative
F	60	FUO	negative
F	33	FUO	negative
F	16	FUO	negative
F	36	FUO	negative
F	39	FUO	negative
F	45	FUO	negative
F	30	FUO	negative
F	28	FUO	negative
F	48	FUO	negative
F	44	FUO	negative
F	17	FUO	negative
F	46	FUO	negative
F	58	FUO	negative
F	50	FUO	negative
F	65	FUO	negative
F	25	FUO	negative
F	40	FUO	negative
F	22	FUO	negative
F	59	FUO	negative
F	64	FUO	negative
F	22	FUO	negative
F	45	FUO	negative
F	27	FUO	negative
F	29	FUO	negative
F	20	FUO	negative
F	38	FUO	negative
F	50	FUO	negative
F	56	FUO	negative
F	34	FUO	negative
F	34	FUO	negative
F	26	FUO	negative
F	51	FUO	negative
F	27	FUO	negative
F	60	FUO	negative
F	43	FUO	negative
F	35	FUO	negative
F	18	FUO	negative
F	29	FUO	negative
F	20	FUO	negative
F	17	FUO	negative
F	64	FUO	negative
F	26	FUO	negative
F	24	FUO	negative
F	23	FUO	negative
F	30	FUO	negative
F	49	FUO	negative
F	21	FUO	negative
F	52	FUO	negative
F	69	FUO	negative
F	30	FUO	negative
F	20	FUO	negative
F	50	FUO	negative
F	38	FUO	negative
F	42	FUO	negative
F	62	FUO	negative
F	21	FUO	negative
F	78	FUO	negative
F	51	FUO	negative
F	55	FUO	negative
F	36	FUO	negative
F	61	FUO	negative
F	64	FUO	negative
F	54	FUO	negative
F	16	FUO	negative
F	60	FUO	negative
F	60	FUO	negative
F	69	FUO	negative
F	51	FUO	negative
F	25	FUO	negative
F	25	FUO	negative
F	61	FUO	negative
F	49	FUO	negative
F	24	FUO	negative
F	65	FUO	negative
F	70	FUO	negative
F	28	FUO	negative
F	64	FUO	negative
F	25	FUO	negative
F	24	FUO	negative
F	28	FUO	negative
F	34	FUO	negative
F	67	FUO	negative
F	41	FUO	negative
F	35	FUO	negative
F	27	FUO	negative
F	49	FUO	negative
F	29	FUO	negative
F	48	FUO	negative
F	60	FUO	negative
F	44	FUO	negative
F	56	FUO	negative
F	45	FUO	negative
F	34	FUO	negative
F	37	FUO	negative
F	31	FUO	negative
F	25	FUO	negative
F	34	FUO	negative
F	60	FUO	negative
F	50	FUO	negative
F	63	FUO	negative
F	50	FUO	negative
F	27	FUO	negative
F	28	FUO	negative
F	57	FUO	negative
F	26	FUO	negative
F	30	FUO	negative
F	57	FUO	negative
F	38	FUO	negative
F	64	FUO	negative
F	52	FUO	negative
F	51	FUO	negative
F	38	FUO	negative
F	17	FUO	negative
F	61	FUO	negative
F	38	FUO	negative
F	19	FUO	negative
F	25	FUO	negative
F	23	FUO	negative
F	30	FUO	negative
F	30	FUO	negative
F	22	FUO	negative
F	58	FUO	negative
F	37	FUO	negative
F	35	FUO	negative
F	37	FUO	negative
F	22	FUO	negative
F	28	FUO	negative
F	20	FUO	negative
F	52	FUO	negative
F	29	FUO	negative
F	73	FUO	negative
F	56	FUO	negative
F	18	FUO	negative
F	67	FUO	negative
F	64	FUO	negative
F	28	FUO	negative
F	39	FUO	negative
F	61	FUO	negative
F	61	FUO	negative
F	59	FUO	negative
F	67	FUO	negative
F	44	FUO	negative
F	69	FUO	negative
F	23	FUO	negative
F	53	FUO	negative
F	51	FUO	negative
F	38	FUO	negative
F	50	FUO	negative
F	37	FUO	negative
F	54	FUO	negative
F	36	FUO	negative
F	25	FUO	negative
F	60	FUO	negative
F	60	FUO	negative
F	31	FUO	negative
F	72	FUO	negative
F	15	FUO	negative
F	74	FUO	negative
F	62	FUO	negative
F	27	FUO	negative
F	31	FUO	negative
F	21	FUO	negative
F	27	FUO	negative
F	35	FUO	negative
F	61	FUO	negative
F	60	FUO	negative
F	29	FUO	negative
F	20	FUO	negative
F	41	FUO	negative
F	27	FUO	negative
F	37	FUO	negative
F	40	FUO	negative
F	45	FUO	negative
F	31	FUO	negative
F	65	FUO	negative
F	22	FUO	negative
F	45	FUO	negative
F	50	FUO	negative
F	61	FUO	negative
F	23	FUO	negative
F	23	FUO	negative
F	27	FUO	negative
F	30	FUO	negative
F	53	FUO	negative
F	55	FUO	negative
F	59	FUO	negative
F	22	FUO	negative
F	31	FUO	negative
F	53	FUO	negative
F	22	FUO	negative
F	65	FUO	negative
F	32	FUO	negative
F	55	FUO	negative
F	45	FUO	negative
F	31	FUO	negative
F	16	FUO	negative
F	22	FUO	negative
F	18	FUO	negative
F	28	FUO	negative
F	84	FUO	negative
F	28	FUO	negative
F	29	FUO	negative
F	24	FUO	negative
F	51	FUO	negative
F	51	FUO	negative
F	48	FUO	negative
F	30	FUO	negative
F	29	FUO	negative
F	24	FUO	negative
F	42	FUO	negative
F	24	FUO	negative
F	67	FUO	negative
F	34	FUO	negative
F	43	FUO	negative
F	24	FUO	negative
F	23	FUO	negative
F	34	FUO	negative
F	26	FUO	negative
F	24	FUO	negative
F	63	FUO	negative
F	68	FUO	negative
F	60	FUO	negative
F	33	FUO	negative
F	24	FUO	negative
F	57	FUO	negative
F	38	FUO	negative
F	57	FUO	negative
F	33	FUO	negative
F	40	FUO	negative
F	40	FUO	negative
F	29	FUO	negative
F	50	FUO	negative
F	18	FUO	negative
F	33	FUO	negative
F	17	FUO	negative
F	43	FUO	negative
F	84	FUO	negative
F	18	FUO	negative
F	18	FUO	negative
F	24	FUO	negative
F	36	FUO	negative
F	23	FUO	negative
F	60	FUO	negative
F	16	FUO	negative
F	60	FUO	negative
F	49	FUO	negative
F	37	FUO	negative
F	63	FUO	negative
F	20	FUO	negative
F	30	FUO	negative
F	42	FUO	negative
F	32	FUO	negative
F	17	FUO	negative
F	43	FUO	negative
F	43	FUO	negative
F	43	FUO	negative
F	51	FUO	negative
M	65	FUO	positive
M	71	FUO	negative
M	54	FUO	negative
M	53	FUO	negative
M	21	FUO	negative
M	64	FUO	negative
M	35	FUO	negative
M	54	FUO	negative
M	35	FUO	negative
M	18	FUO	negative
M	22	FUO	negative
M	77	FUO	negative
M	17	FUO	negative
M	60	FUO	negative
M	44	FUO	negative
M	65	FUO	negative
M	77	FUO	negative
M	44	FUO	negative
M	23	FUO	negative
M	50	FUO	negative
M	52	FUO	negative
M	53	FUO	negative
M	74	FUO	negative
M	77	FUO	negative
M	19	FUO	negative
M	50	FUO	negative
M	23	FUO	negative
M	20	FUO	negative
M	38	FUO	negative
M	46	FUO	negative
M	44	FUO	negative
M	49	FUO	negative
M	42	FUO	negative
M	54	FUO	negative
M	30	FUO	negative
M	54	FUO	negative
M	49	FUO	negative
M	37	FUO	negative
M	53	FUO	negative
M	35	FUO	negative
M	25	FUO	negative
M	52	FUO	negative
M	17	FUO	negative
M	65	FUO	negative
M	54	FUO	negative
M	29	FUO	negative
M	73	FUO	negative
M	22	FUO	negative
M	22	FUO	negative
M	22	FUO	negative
M	35	FUO	negative
M	15	FUO	negative
M	30	FUO	negative
M	29	FUO	negative
M	27	FUO	negative
M	32	FUO	negative
M	23	FUO	negative
M	51	FUO	negative
M	47	FUO	negative
M	28	FUO	negative
M	39	FUO	negative
M	20	FUO	negative
M	52	FUO	negative
M	66	FUO	negative
M	22	FUO	negative
M	57	FUO	negative
M	57	FUO	negative
M	74	FUO	negative
M	67	FUO	negative
M	61	FUO	negative
M	39	FUO	negative
M	21	FUO	negative
M	67	FUO	negative
M	49	FUO	negative
M	67	FUO	negative
M	30	FUO	negative
M	21	FUO	negative
M	59	FUO	negative
M	27	FUO	negative
M	22	FUO	negative
M	34	FUO	negative
M	24	FUO	negative
M	25	FUO	negative
M	28	FUO	negative
M	24	FUO	negative
M	62	FUO	negative
M	62	FUO	negative
M	20	FUO	negative
M	74	FUO	negative
M	42	FUO	negative
M	69	FUO	negative
M	47	FUO	negative
M	14	FUO	negative
M	36	FUO	negative
M	33	FUO	negative
M	72	FUO	negative
M	19	FUO	negative
M	70	FUO	negative
M	57	FUO	negative
M	57	FUO	negative
M	34	FUO	negative
M	43	FUO	negative
M	35	FUO	negative
M	24	FUO	negative
M	69	FUO	negative
M	17	FUO	negative
M	45	FUO	negative
M	27	FUO	negative
M	20	FUO	negative
M	56	FUO	negative
M	21	FUO	negative
M	49	FUO	negative
M	82	FUO	negative
M	33	FUO	negative
M	39	FUO	negative
M	16	FUO	negative
M	63	FUO	negative
M	73	FUO	negative
M	18	FUO	negative
M	14	FUO	negative
M	20	FUO	negative
M	51	FUO	negative
M	24	FUO	negative
M	24	FUO	negative
M	43	FUO	negative
M	19	FUO	negative
M	41	FUO	negative
M	41	FUO	negative
M	23	FUO	negative
M	68	FUO	negative
M	43	FUO	negative
M	58	FUO	negative
M	59	FUO	negative
M	70	FUO	negative
M	16	FUO	negative
M	25	FUO	negative
M	37	FUO	negative
M	32	FUO	negative
M	27	FUO	negative
M	18	FUO	negative
M	71	FUO	negative
M	39	FUO	negative
M	20	FUO	negative
M	70	FUO	negative
M	16	FUO	negative
M	36	FUO	negative
M	77	FUO	negative
M	42	FUO	negative
M	53	FUO	negative
M	78	FUO	negative
M	84	FUO	negative
M	69	FUO	negative
M	57	FUO	negative
M	37	FUO	negative
M	53	FUO	negative
M	70	FUO	negative
M	29	FUO	negative
M	38	FUO	negative
M	73	FUO	negative
M	63	FUO	negative
M	17	FUO	negative
M	37	FUO	negative
M	30	FUO	negative
M	23	FUO	negative
M	59	FUO	negative
M	52	FUO	negative
M	32	FUO	negative
M	56	FUO	negative
M	55	FUO	negative
M	56	FUO	negative
M	26	FUO	negative
M	62	FUO	negative
M	62	FUO	negative
M	33	FUO	negative
M	41	FUO	negative
M	63	FUO	negative
M	71	FUO	negative
M	46	FUO	negative
M	21	FUO	negative
M	44	FUO	negative
M	39	FUO	negative
M	49	FUO	negative
M	65	FUO	negative
M	13	FUO	negative
M	56	FUO	negative
M	87	FUO	negative
M	75	FUO	negative
M	50	FUO	negative
M	30	FUO	negative
M	61	FUO	negative
M	46	FUO	negative
M	53	FUO	negative
M	62	FUO	negative
M	49	FUO	negative
M	36	FUO	negative
M	39	FUO	negative
M	30	FUO	negative
M	40	FUO	negative
M	81	FUO	negative
M	48	FUO	negative
M	66	FUO	negative
M	66	FUO	negative
M	48	FUO	negative
M	77	FUO	negative
M	26	FUO	negative
M	36	FUO	negative
M	53	FUO	negative
M	59	FUO	negative
M	15	FUO	negative
M	46	FUO	negative
M	15	FUO	negative
M	71	FUO	negative
M	71	FUO	negative
M	30	FUO	negative
M	33	FUO	negative
M	16	FUO	negative
M	77	FUO	negative
M	70	FUO	negative
M	69	FUO	negative
M	58	FUO	negative
M	47	FUO	negative
M	29	FUO	negative
M	30	FUO	negative
M	63	FUO	negative
M	53	FUO	negative
M	79	FUO	negative
M	70	FUO	negative
M	16	FUO	negative
M	20	FUO	negative
M	22	FUO	negative
M	67	FUO	negative
M	76	FUO	negative
M	77	FUO	negative
M	49	FUO	negative
M	27	FUO	negative
M	27	FUO	negative
M	63	FUO	negative
M	59	FUO	negative
M	57	FUO	negative
M	18	FUO	negative
M	30	FUO	negative
M	28	FUO	negative
M	71	FUO	negative
M	84	FUO	negative
M	67	FUO	negative
M	44	FUO	negative
M	48	FUO	negative
M	48	FUO	negative
M	23	FUO	negative
M	40	FUO	negative
M	19	FUO	negative
M	63	FUO	negative
M	32	FUO	negative
M	62	FUO	negative
M	59	FUO	negative
M	74	FUO	negative
M	64	FUO	negative
M	55	FUO	negative
M	60	FUO	negative
M	57	FUO	negative
M	52	FUO	negative
M	77	FUO	negative
M	72	FUO	negative
M	28	FUO	negative
M	75	FUO	negative
M	63	FUO	negative
M	61	FUO	negative
M	36	FUO	negative
M	38	FUO	negative
M	55	FUO	negative
M	75	FUO	negative
M	64	FUO	negative
M	60	FUO	negative
M	23	FUO	negative
M	43	FUO	negative
M	61	FUO	negative
M	39	FUO	negative
M	62	FUO	negative
M	59	FUO	negative
M	28	FUO	negative
M	47	FUO	negative
M	65	FUO	negative
M	42	FUO	negative
M	70	FUO	negative
M	52	FUO	negative
M	21	FUO	negative
M	48	FUO	negative
M	39	FUO	negative
M	64	FUO	negative
M	17	FUO	negative
M	77	FUO	negative
M	31	FUO	negative
M	53	FUO	negative
M	57	FUO	negative
M	39	FUO	negative
M	54	FUO	negative
M	74	FUO	negative
M	41	FUO	negative
M	52	FUO	negative
M	40	FUO	negative
M	31	FUO	negative
M	58	FUO	negative
M	61	FUO	negative
M	43	FUO	negative
M	16	FUO	negative
M	27	FUO	negative
M	37	FUO	negative
M	53	FUO	negative
M	40	FUO	negative
M	31	FUO	negative
M	43	FUO	negative
M	58	FUO	negative
M	62	FUO	negative
M	65	FUO	negative
M	63	FUO	negative
M	16	FUO	negative
M	62	FUO	negative
M	58	FUO	negative
M	41	FUO	negative
M	46	FUO	negative
M	62	FUO	negative
M	53	FUO	negative
M	82	FUO	negative
M	68	FUO	negative
M	40	FUO	negative
M	63	FUO	negative
M	19	FUO	negative
M	64	FUO	negative
M	64	FUO	negative
M	61	FUO	negative
M	65	FUO	negative
M	60	FUO	negative
M	56	FUO	negative
M	38	FUO	negative
M	31	FUO	negative
M	64	FUO	negative
M	60	FUO	negative
M	81	FUO	negative
M	28	FUO	negative
M	53	FUO	negative
M	66	FUO	negative
M	79	FUO	negative
M	70	FUO	negative
M	49	FUO	negative
M	62	FUO	negative
M	35	FUO	negative
M	55	FUO	negative
M	24	FUO	negative
M	23	FUO	negative
M	76	FUO	negative
M	39	FUO	negative
M	23	FUO	negative
M	26	FUO	negative
M	54	FUO	negative
M	65	FUO	negative
M	63	FUO	negative
M	49	FUO	negative
M	25	FUO	negative
M	60	FUO	negative
M	48	FUO	negative
M	48	FUO	negative
M	32	FUO	negative
M	18	FUO	negative
M	28	FUO	negative
M	29	FUO	negative
M	49	FUO	negative
M	25	FUO	negative
M	59	FUO	negative
M	34	FUO	negative
M	57	FUO	negative
M	34	FUO	negative
M	29	FUO	negative
M	43	FUO	negative
M	69	FUO	negative
M	59	FUO	negative
M	46	FUO	negative
M	56	FUO	negative
M	46	FUO	negative
M	29	FUO	negative
M	60	FUO	negative
M	37	FUO	negative
M	35	FUO	negative
M	32	FUO	negative
M	40	FUO	negative
M	39	FUO	negative
M	52	FUO	negative
M	44	FUO	negative
M	71	FUO	negative
M	20	FUO	negative
M	31	FUO	negative
M	54	FUO	negative
M	40	FUO	negative
M	50	FUO	negative
M	23	FUO	negative
M	56	FUO	positive
M	46	FUO	negative
M	46	FUO	negative
M	68	FUO	negative
M	57	FUO	negative
M	44	FUO	negative
M	68	FUO	negative
M	30	FUO	negative
M	67	FUO	negative
M	32	FUO	positive
M	21	FUO	negative
M	71	FUO	negative
M	71	FUO	negative
M	50	FUO	negative
M	26	FUO	negative
M	17	FUO	negative
M	55	FUO	negative
M	24	FUO	negative
F	57	FUO	positive
F	51	FUO	negative
M	12	FUO	negative
M	68	FUO	negative
F	54	FUO	negative
M	42	FUO	negative
F	37	FUO	negative
F	2	FUO	negative
F	32	FUO	negative
F	18	FUO	negative
M	66	FUO	negative
F	48	FUO	negative
F	61	FUO	positive
F	40	FUO	positive
F	28	FUO	positive
F	52	FUO	positive
F	52	FUO	positive
F	58	FUO	negative
F	58	FUO	negative
F	66	FUO	negative
F	19	FUO	negative
F	22	FUO	negative
F	56	FUO	negative
F	23	FUO	negative
F	70	FUO	negative
F	57	FUO	negative
F	41	FUO	negative
F	28	FUO	negative
F	61	FUO	negative
F	64	FUO	negative
F	42	FUO	negative
F	66	FUO	negative
F	61	FUO	negative
F	52	FUO	negative
F	31	FUO	negative
F	55	FUO	negative
F	54	FUO	negative
F	81	FUO	negative
F	73	FUO	negative
F	54	FUO	negative
F	26	FUO	negative
M	66	FUO	negative
M	52	FUO	negative
M	26	FUO	negative
M	33	FUO	negative
M	74	FUO	negative
M	16	FUO	negative
M	49	FUO	negative
M	43	FUO	negative
M	50	FUO	negative
M	39	FUO	negative
M	16	FUO	negative
M	48	FUO	negative
M	55	FUO	negative
M	40	FUO	negative
M	36	FUO	negative
M	16	FUO	negative
M	78	FUO	negative
M	39	FUO	negative
F	39	FUO	negative
F	80	FUO	negative
M	25	FUO	negative
F	43	FUO	negative
F	46	FUO	negative
F	57	FUO	negative
F	51	FUO	negative
F	60	FUO	negative
F	51	FUO	negative
F	47	FUO	negative
F	50	FUO	negative
F	65	FUO	negative
F	69	FUO	negative
F	69	FUO	negative
F	68	FUO	negative
F	62	FUO	negative
F	45	FUO	negative
M	14	FUO	negative
M	35	FUO	negative
M	76	FUO	negative
M	68	FUO	negative
M	43	FUO	negative
M	54	FUO	negative
M	48	FUO	negative
M	32	FUO	negative
M	49	FUO	negative
M	84	FUO	negative
M	65	FUO	negative
M	78	FUO	negative
M	38	FUO	negative
[truncated: 20,193 more rows]
